# Supplementary material for: Temporal Colonic Gene Expression Profiling in the Recurrent Colitis Model Identifies Early and Chronic Inflammatory Processes
Source: PLoS One. 2012 Nov 30;7(11):e50388. doi: 10.1371/journal.pone.0050388 (PMC3511545; doi:10.1371/journal.pone.0050388)
Supplement: Table S1 — The enrichment of GO biological process terms on day 9, 14, 16, 21, 23 and 28 in the recurrent TNBS colitis model. (XLSX) [file pone.0050388.s001.xlsx]

## Sheet: day 9
#	Processes	pValue	Ratio
1	defense response	2.847e-07	17	1351

## Sheet: day 14
#	Processes	pValue	Ratio
1	protein refolding	2.618e-07	4	16

## Sheet: day 16
#	Processes	pValue	Ratio
1	small molecule metabolic process	3.615e-27	332	2831
2	response to stress	1.28e-23	379	3539
3	metabolic process	4.747e-19	873	10682
4	primary metabolic process	1.595e-18	780	9328
5	cellular ketone metabolic process	1.033e-17	135	944
6	carboxylic acid metabolic process	2.679e-17	132	924
7	oxoacid metabolic process	2.679e-17	132	924
8	organic acid metabolic process	2.814e-17	134	945
9	cellular metabolic process	4.981e-16	759	9203
10	response to organic substance	1.707e-15	283	2722
11	cellular process	4.097e-15	1164	15610
12	catabolic process	4.273e-14	240	2261
13	lipid metabolic process	1.32e-13	155	1283
14	response to stimulus	1.721e-13	701	8556
15	regulation of response to stress	5.785e-13	123	952
16	response to extracellular stimulus	6.508e-13	102	732
17	cellular catabolic process	9.375e-13	208	1936
18	localization	1.386e-12	426	4755
19	vasculature development	1.588e-12	88	600
20	cellular response to chemical stimulus	1.795e-12	225	2156
21	negative regulation of biological process	2.369e-12	350	3756
22	amine metabolic process	2.641e-12	97	697
23	transport	3.43e-12	362	3925
24	blood vessel development	3.644e-12	84	569
25	heterocycle metabolic process	3.676e-12	142	1189
26	cellular lipid metabolic process	3.92e-12	120	946
27	establishment of localization	5.346e-12	366	3991
28	system development	1.761e-11	378	4187
29	regulation of response to stimulus	2.032e-11	276	2853
30	response to wounding	2.123e-11	154	1356
31	positive regulation of biological process	2.252e-11	379	4208
32	positive regulation of cellular process	2.317e-11	350	3822
33	regulation of biological quality	2.925e-11	287	3004
34	nucleobase-containing small molecule metabolic process	3.815e-11	125	1035
35	response to organic cyclic compound	3.951e-11	74	495
36	nucleotide metabolic process	4.582e-11	119	971
37	nucleoside phosphate metabolic process	4.582e-11	119	971
38	response to external stimulus	6.212e-11	177	1648
39	response to nutrient levels	7.564e-11	92	686
40	negative regulation of cellular process	8.955e-11	316	3413
41	cellular amine metabolic process	1.148e-10	81	577
42	blood vessel morphogenesis	1.337e-10	72	488
43	alcohol metabolic process	1.732e-10	89	665
44	cellular amino acid metabolic process	1.865e-10	68	452
45	regulation of cell death	2.053e-10	180	1709
46	response to hypoxia	2.456e-10	59	368
47	coenzyme metabolic process	6.17e-10	45	248
48	multicellular organismal development	6.224e-10	422	4903
49	anatomical structure formation involved in morphogenesis	7.141e-10	108	891
50	regulation of signaling	7.332e-10	240	2487
51	regulation of localization	7.86e-10	190	1861
52	anatomical structure morphogenesis	8.979e-10	227	2327
53	anatomical structure development	1.514e-09	407	4729
54	circulatory system development	1.525e-09	108	903
55	cardiovascular system development	1.525e-09	108	903
56	response to steroid hormone stimulus	1.742e-09	88	685
57	wound healing	1.865e-09	100	817
58	regulation of defense response	1.904e-09	80	601
59	organ development	2.296e-09	281	3050
60	regulation of phosphorylation	2.334e-09	131	1174
61	developmental process	2.511e-09	452	5370
62	response to oxygen levels	2.548e-09	64	440
63	regulation of protein metabolic process	2.623e-09	184	1815
64	regulation of programmed cell death	2.722e-09	171	1656
65	cofactor metabolic process	2.856e-09	51	315
66	angiogenesis	3.305e-09	56	364
67	regulation of cell communication	3.616e-09	185	1835
68	regulation of apoptotic process	4.521e-09	169	1643
69	regulation of signal transduction	4.983e-09	208	2131
70	response to lipopolysaccharide	5.159e-09	58	388
71	regulation of phosphorus metabolic process	5.218e-09	138	1272
72	regulation of phosphate metabolic process	5.218e-09	138	1272
73	cellular response to external stimulus	7.166e-09	55	362
74	response to molecule of bacterial origin	8.384e-09	60	413
75	response to chemical stimulus	8.758e-09	395	4629
76	positive regulation of response to stimulus	9.483e-09	147	1392
77	small molecule biosynthetic process	1.002e-08	61	425
78	response to endogenous stimulus	1.605e-08	161	1574
79	alcohol biosynthetic process	2.177e-08	26	114
80	purine-containing compound metabolic process	2.267e-08	102	880
81	response to other organism	3.131e-08	98	840
82	regulation of cell proliferation	3.218e-08	160	1578
83	response to hormone stimulus	3.268e-08	135	1274
84	nitrogen compound metabolic process	3.933e-08	469	5720
85	macromolecule localization	3.98e-08	185	1895
86	defense response	4.045e-08	141	1351
87	regulation of protein phosphorylation	4.725e-08	119	1091
89	response to bacterium	5.101e-08	76	603
90	positive regulation of cell death	6.113e-08	99	863
91	multi-organism process	6.456e-08	158	1570
92	cellular component organization	9.882e-08	362	4269
93	regulation of cell migration	1.033e-07	67	516
94	intracellular signal transduction	1.058e-07	172	1757
95	response to inorganic substance	1.077e-07	79	647
96	tissue development	1.144e-07	150	1485
97	apoptotic process	1.15e-07	119	1109
98	regulation of cellular protein metabolic process	1.216e-07	159	1598
99	cellular nitrogen compound metabolic process	1.276e-07	455	5574
100	response to biotic stimulus	1.331e-07	99	877
101	death	1.509e-07	137	1332
103	regulation of response to external stimulus	1.812e-07	66	513
104	response to nutrient	1.862e-07	64	492
105	regulation of multicellular organismal process	1.88e-07	215	2323
106	regulation of protein modification process	1.909e-07	135	1313
107	cellular response to oxidative stress	2.034e-07	28	143
108	cell death	2.062e-07	136	1327
109	positive regulation of defense response	2.115e-07	44	289
110	regulation of cellular component movement	2.538e-07	71	572
111	enzyme linked receptor protein signaling pathway	2.57e-07	97	866
112	programmed cell death	2.577e-07	119	1126
113	cellular component organization or biogenesis	2.582e-07	370	4418
114	tube development	2.703e-07	70	562
115	regulation of developmental process	2.762e-07	177	1846
116	response to abiotic stimulus	2.806e-07	102	926
117	cellular response to hydrogen peroxide	2.95e-07	18	68
118	regulation of cell motility	3.055e-07	68	542
119	purine nucleotide metabolic process	3.429e-07	93	825
120	extracellular matrix organization	3.485e-07	37	227
121	regulation of catalytic activity	3.827e-07	212	2306
122	extracellular structure organization	3.898e-07	37	228
123	response to drug	4.295e-07	82	703
124	tissue regeneration	4.651e-07	17	63
125	positive regulation of transferase activity	4.823e-07	74	615
126	positive regulation of protein kinase activity	4.92e-07	70	571
127	vesicle-mediated transport	5.14e-07	118	1129
128	nucleobase-containing compound biosynthetic process	5.431e-07	37	231
129	positive regulation of kinase activity	5.555e-07	72	595
132	cellular nitrogen compound biosynthetic process	5.894e-07	60	465
133	positive regulation of signal transduction	6.414e-07	99	907
134	respiratory system development	6.677e-07	39	252
135	ribonucleotide metabolic process	6.703e-07	85	745
136	carbohydrate metabolic process	6.734e-07	92	826
137	transmembrane receptor protein tyrosine kinase signaling pathway	7.002e-07	78	666
138	positive regulation of inflammatory response	7.193e-07	24	118
139	cell differentiation	7.634e-07	276	3178
140	cellular response to extracellular stimulus	7.957e-07	42	283
141	coenzyme biosynthetic process	8.643e-07	23	111
142	cellular nitrogen compound catabolic process	9.29e-07	87	774
143	response to hydrogen peroxide	9.891e-07	28	154
144	regulation of locomotion	1.06e-06	70	583
145	regulation of cellular component organization	1.093e-06	153	1580
146	positive regulation of cell communication	1.134e-06	104	978
147	phospholipid metabolic process	1.159e-06	44	307
149	regulation of molecular function	1.248e-06	246	2794
152	ossification	1.314e-06	38	249
153	monosaccharide metabolic process	1.369e-06	45	319
154	monosaccharide biosynthetic process	1.419e-06	18	75
155	tissue morphogenesis	1.446e-06	70	588
156	regulation of immune system process	1.45e-06	120	1177
157	inflammatory response	1.585e-06	67	556
158	negative regulation of response to stimulus	1.641e-06	101	950
159	cellular response to reactive oxygen species	1.674e-06	20	91
160	organophosphate metabolic process	1.737e-06	46	332
161	respiratory tube development	1.765e-06	35	223
162	positive regulation of apoptotic process	1.767e-06	91	833
163	protein metabolic process	1.858e-06	323	3853
164	positive regulation of signaling	1.892e-06	104	989
165	regulation of inflammatory response	2.005e-06	42	293
166	regulation of kinase activity	2.291e-06	92	850
167	positive regulation of programmed cell death	2.505e-06	91	840
168	cellular developmental process	2.635e-06	280	3280
169	regulation of transferase activity	2.69e-06	94	877
170	positive regulation of response to external stimulus	2.71e-06	33	208
171	response to oxidative stress	2.751e-06	51	390
172	cellular response to stress	2.899e-06	133	1355
173	negative regulation of metabolic process	2.953e-06	165	1761
174	lipid biosynthetic process	3.014e-06	65	544
175	response to reactive oxygen species	3.017e-06	33	209
176	heterocycle biosynthetic process	3.15e-06	41	288
177	cellular response to stimulus	3.257e-06	510	6514
178	regulation of protein kinase activity	3.273e-06	88	810
179	response to vitamin	3.336e-06	43	309
180	lung development	3.505e-06	34	220
181	macromolecular complex subunit organization	3.902e-06	125	1263
182	regeneration	4.089e-06	36	241
183	excretion	4.308e-06	17	73
184	cellular response to organic substance	4.528e-06	158	1684
185	reactive oxygen species metabolic process	4.761e-06	20	97
186	protein complex assembly	5.051e-06	87	807
187	regulation of cellular response to stress	5.155e-06	45	335
188	heterocycle catabolic process	5.155e-06	84	772
189	cellular component assembly	5.217e-06	154	1637
190	peptidyl-amino acid modification	5.416e-06	69	599
192	protein complex biogenesis	5.843e-06	87	810
194	biosynthetic process	6.028e-06	380	4698
195	regulation of intracellular protein kinase cascade	6.629e-06	80	730
196	purine ribonucleotide metabolic process	6.629e-06	80	730
197	protein transport	7.204e-06	123	1254
198	regulation of angiogenesis	7.615e-06	33	218
199	positive regulation of catalytic activity	7.826e-06	138	1445
200	nucleotide catabolic process	7.894e-06	78	710
201	regulation of transport	8.196e-06	139	1459
202	membrane lipid metabolic process	8.567e-06	24	135
203	regulation of smooth muscle cell proliferation	8.646e-06	25	144
204	cellular aromatic compound metabolic process	8.742e-06	41	300
205	response to alkaloid	8.78e-06	29	181
206	multicellular organismal process	9.219e-06	553	7193
207	positive regulation of transport	9.235e-06	75	678
208	negative regulation of cellular metabolic process	9.596e-06	150	1604
209	nucleoside monophosphate metabolic process	9.758e-06	24	136
210	oxidation-reduction process	9.872e-06	116	1175

## Sheet: day 21
#	Processes	pValue	Ratio
1	DNA metabolic process	1.313e-06	15	914
2	response to stress	5.853e-06	30	3539

## Sheet: day 23
#	Processes	pValue	Ratio
1	response to stress	9.156e-25	272	3539
2	response to wounding	1.671e-20	134	1356
3	small molecule metabolic process	8.801e-20	219	2831
4	cellular ketone metabolic process	2.3e-18	102	944
5	carboxylic acid metabolic process	4.576e-18	100	924
6	oxoacid metabolic process	4.576e-18	100	924
7	regulation of biological quality	5.247e-18	223	3004
8	organic acid metabolic process	2.137e-17	100	945
9	response to organic substance	8.075e-17	204	2722
10	wound healing	8.127e-17	90	817
11	metabolic process	3.789e-16	574	10682
12	response to external stimulus	4.541e-16	141	1648
13	cellular response to chemical stimulus	6.001e-16	170	2156
14	response to stimulus	5.976e-14	473	8556
15	cellular process	2.069e-13	758	15610
16	system development	2.837e-13	267	4187
17	regulation of response to stress	2.873e-13	91	952
18	coagulation	7.294e-13	70	649
19	blood coagulation	7.294e-13	70	649
20	amine metabolic process	9.792e-13	73	697
21	regulation of body fluid levels	9.826e-13	80	802
22	hemostasis	1.131e-12	70	655
23	regulation of cell motility	1.251e-12	62	542
24	response to chemical stimulus	2.115e-12	285	4629
25	cellular component organization	2.684e-12	267	4269
26	positive regulation of response to external stimulus	2.761e-12	35	208
27	anatomical structure development	3.299e-12	289	4729
28	regulation of response to external stimulus	3.558e-12	59	513
29	organ development	4.19e-12	205	3050
30	response to hypoxia	4.532e-12	48	368
31	regulation of localization	5.947e-12	141	1861
32	regulation of locomotion	9.905e-12	63	583
33	primary metabolic process	1.016e-11	496	9328
34	regulation of cellular component movement	1.278e-11	62	572
35	regulation of cell death	1.73e-11	131	1709
36	negative regulation of biological process	1.968e-11	238	3756
37	response to endogenous stimulus	2.273e-11	123	1574
38	response to oxygen levels	2.549e-11	52	440
39	cellular component organization or biogenesis	2.574e-11	270	4418
40	response to lipopolysaccharide	3.034e-11	48	388
41	developmental process	3.343e-11	315	5370
42	positive regulation of biological process	3.85e-11	259	4208
43	regulation of protein phosphorylation	4.167e-11	94	1091
44	platelet activation	8.038e-11	39	282
45	regulation of apoptotic process	8.806e-11	125	1643
46	inflammatory response	9.51e-11	59	556
47	regulation of cell migration	1.228e-10	56	516
48	regulation of programmed cell death	1.461e-10	125	1656
49	response to extracellular stimulus	1.828e-10	70	732
50	positive regulation of kinase activity	1.84e-10	61	595
51	anatomical structure morphogenesis	1.848e-10	161	2327
52	regulation of phosphorylation	1.994e-10	97	1174
53	localization	2.117e-10	282	4755
54	regulation of protein modification process	2.166e-10	105	1313
55	multicellular organismal development	2.174e-10	289	4903
56	regulation of response to stimulus	2.291e-10	188	2853
57	defense response	2.493e-10	107	1351
58	lipid metabolic process	2.641e-10	103	1283
59	response to molecule of bacterial origin	2.667e-10	48	413
60	positive regulation of protein kinase activity	2.717e-10	59	571
61	negative regulation of cellular process	4.652e-10	215	3413
62	regulation of protein metabolic process	4.806e-10	132	1815
63	extracellular matrix organization	6.224e-10	33	227
64	response to organic cyclic compound	6.336e-10	53	495
65	blood vessel development	6.495e-10	58	569
66	positive regulation of transferase activity	6.841e-10	61	615
67	extracellular structure organization	6.988e-10	33	228
68	positive regulation of inflammatory response	7.801e-10	23	118
69	positive regulation of cellular process	8.655e-10	234	3822
70	positive regulation of cell motility	9.104e-10	40	319
71	cellular metabolic process	1.007e-09	480	9203
72	myeloid cell differentiation	1.025e-09	35	256
73	regulation of catalytic activity	1.047e-09	157	2306
74	response to steroid hormone stimulus	1.147e-09	65	685
75	response to nutrient levels	1.217e-09	65	686
76	transport	1.442e-09	238	3925
77	regulation of phosphorus metabolic process	1.518e-09	100	1272
78	regulation of phosphate metabolic process	1.518e-09	100	1272
79	coenzyme metabolic process	1.649e-09	34	248
80	vasculature development	1.82e-09	59	600
81	cellular component organization at cellular level	2.19e-09	220	3575
82	response to bacterium	2.197e-09	59	603
83	positive regulation of locomotion	2.47e-09	40	330
84	response to abiotic stimulus	2.6e-09	79	926
85	positive regulation of cellular component movement	2.698e-09	40	331
86	establishment of localization	4.169e-09	239	3991
87	catabolic process	4.861e-09	152	2261
88	response to other organism	4.965e-09	73	840
89	positive regulation of catalytic activity	5.237e-09	108	1445
90	regulation of multicellular organismal process	5.539e-09	155	2323
91	regulation of intracellular protein kinase cascade	5.984e-09	66	730
92	tissue development	6.074e-09	110	1485
93	positive regulation of cell death	6.869e-09	74	863
94	positive regulation of defense response	7.515e-09	36	289
95	cellular amine metabolic process	7.57e-09	56	577
96	cell activation	7.611e-09	69	783
97	cell chemotaxis	8.943e-09	24	144
98	cellular component organization or biogenesis at cellular level	1.049e-08	223	3702
99	positive regulation of protein serine/threonine kinase activity	1.246e-08	37	308
100	regulation of cellular protein metabolic process	1.33e-08	115	1598
101	response to biotic stimulus	1.352e-08	74	877
102	response to hormone stimulus	1.376e-08	97	1274
103	regulation of signal transduction	1.707e-08	143	2131
104	blood vessel morphogenesis	2.281e-08	49	488
105	regulation of developmental process	3.012e-08	127	1846
106	platelet degranulation	3.401e-08	20	110
107	regulation of signaling	3.606e-08	160	2487
108	angiogenesis	3.988e-08	40	364
109	lipid biosynthetic process	4.307e-08	52	544
112	regulation of molecular function	4.725e-08	175	2794
113	cell differentiation	4.99e-08	194	3178
114	regulation of angiogenesis	5.076e-08	29	218
115	cellular response to organic substance	6.743e-08	117	1684
116	regulation of cysteine-type endopeptidase activity involved in apoptotic process	7.59e-08	29	222
117	positive regulation of multicellular organismal process	8.18e-08	61	699
118	positive regulation of apoptotic process	8.691e-08	69	833
119	acute inflammatory response	9.452e-08	19	106
120	regulation of homeostatic process	9.513e-08	38	347
121	cellular amino acid metabolic process	1.097e-07	45	452
122	homeostatic process	1.108e-07	106	1495
123	regulation of inflammatory response	1.126e-07	34	293
124	regulation of cellular response to stress	1.127e-07	37	335
125	locomotion	1.15e-07	93	1259
126	positive regulation of programmed cell death	1.195e-07	69	840
127	cellular developmental process	1.28e-07	197	3280
128	multicellular organismal process	1.306e-07	379	7193
129	small molecule biosynthetic process	1.339e-07	43	425
131	regulation of cysteine-type endopeptidase activity	1.36e-07	29	228
132	response to cytokine stimulus	1.411e-07	63	743
133	regulation of protein kinase activity	1.418e-07	67	810
134	cellular catabolic process	1.435e-07	129	1936
135	regulation of cell proliferation	1.478e-07	110	1578
136	positive regulation of cell migration	1.566e-07	35	311
137	regulation of anatomical structure morphogenesis	1.791e-07	63	748
138	regulation of kinase activity	1.866e-07	69	850
139	vesicle-mediated transport	1.876e-07	85	1129
140	circulatory system development	2.004e-07	72	903
141	cardiovascular system development	2.004e-07	72	903
142	coenzyme biosynthetic process	2.017e-07	19	111
143	positive regulation of molecular function	2.05e-07	116	1701
144	cofactor metabolic process	2.138e-07	35	315
145	oxidation-reduction process	2.743e-07	87	1175
146	cellular lipid metabolic process	2.844e-07	74	946
147	chemotaxis	2.868e-07	60	708
148	tube development	2.949e-07	51	562
150	taxis	3.155e-07	60	710
152	multi-organism process	3.723e-07	108	1570
153	positive regulation of homeostatic process	3.891e-07	17	94
154	protein metabolic process	4.207e-07	222	3853
155	regulation of defense response	4.237e-07	53	601
156	monocarboxylic acid metabolic process	4.505e-07	45	475
157	skeletal system development	4.505e-07	45	475
158	positive regulation of response to stimulus	4.831e-07	98	1392
159	response to nutrient	4.886e-07	46	492
161	cell migration	5.386e-07	63	772
162	endocytosis	5.704e-07	43	448
163	regulation of transferase activity	5.905e-07	69	877
164	regulation of cell communication	6.35e-07	121	1835
165	apoptotic process	6.514e-07	82	1109
166	immune system process	6.542e-07	130	2010
167	positive regulation of hydrolase activity	6.629e-07	66	828
168	negative regulation of multicellular organismal process	6.763e-07	45	482
170	peptide metabolic process	8.359e-07	17	99
171	aminoglycan metabolic process	8.359e-07	17	99
172	icosanoid metabolic process	8.359e-07	17	99
173	sulfur compound metabolic process	8.378e-07	26	208
175	respiratory tube development	9.768e-07	27	223
176	xenobiotic metabolic process	9.889e-07	23	171
177	response to unfolded protein	1.042e-06	22	159
178	anatomical structure formation involved in morphogenesis	1.043e-06	69	891
179	chemical homeostasis	1.077e-06	80	1087
180	response to organic nitrogen	1.085e-06	37	367
181	cellular response to xenobiotic stimulus	1.097e-06	23	172
182	regulation of protein serine/threonine kinase activity	1.187e-06	45	492
183	programmed cell death	1.194e-06	82	1126
186	cellular response to stimulus	1.35e-06	342	6514
187	regulation of growth	1.354e-06	58	708
188	death	1.381e-06	93	1332
189	myeloid leukocyte differentiation	1.511e-06	19	126
190	regulation of chemotaxis	1.511e-06	19	126
191	response to xenobiotic stimulus	1.644e-06	23	176
193	unsaturated fatty acid metabolic process	1.705e-06	17	104
194	regulation of ion homeostasis	1.815e-06	23	177
196	cell death	2.121e-06	92	1327
198	secretion by cell	2.256e-06	46	520
199	regulation of cell growth	2.294e-06	40	425
200	regulation of hydrolase activity	2.311e-06	89	1274
202	positive regulation of behavior	2.392e-06	18	118
203	response to topologically incorrect protein	2.403e-06	22	167
204	lung development	2.436e-06	26	220
205	organ morphogenesis	2.623e-06	77	1058
206	negative regulation of growth	2.903e-06	29	264
207	positive regulation of leukocyte migration	2.993e-06	15	86
208	fatty acid biosynthetic process	3.005e-06	20	144
209	localization of cell	3.038e-06	65	848
210	cell motility	3.038e-06	65	848
211	response to vitamin	3.24e-06	32	309
212	respiratory system development	3.431e-06	28	252
213	glycosaminoglycan metabolic process	3.476e-06	15	87
214	transmembrane receptor protein serine/threonine kinase signaling pathway	3.548e-06	23	184
215	biological regulation	3.662e-06	554	11474
218	regulation of MAPK cascade	3.834e-06	40	434
219	response to inorganic substance	3.875e-06	53	647
220	regulation of multicellular organismal development	3.912e-06	99	1479
221	regulation of endopeptidase activity	4.032e-06	37	388
224	activation of MAPK activity	4.267e-06	23	186
225	secretion	4.839e-06	53	652
226	regulation of leukocyte migration	4.854e-06	17	112
227	cellular response to endogenous stimulus	4.985e-06	70	950
228	negative regulation of response to stimulus	4.985e-06	70	950
229	cellular modified amino acid metabolic process	5.116e-06	23	188
230	regulation of nucleocytoplasmic transport	5.116e-06	23	188
231	activation of protein kinase activity	5.388e-06	35	362
235	rhythmic process	5.924e-06	32	318
240	positive regulation of angiogenesis	6.948e-06	18	127
241	myeloid leukocyte activation	6.996e-06	17	115
242	leukocyte chemotaxis	6.996e-06	17	115
243	positive regulation of developmental process	7.366e-06	68	925
245	carboxylic acid biosynthetic process	7.627e-06	30	292
246	organic acid biosynthetic process	7.627e-06	30	292
247	hemopoiesis	7.762e-06	49	595
250	placenta development	8.281e-06	22	180
251	alcohol metabolic process	8.488e-06	53	665
252	negative regulation of transport	8.554e-06	37	401
253	leukocyte migration	8.602e-06	29	279
254	negative regulation of metabolic process	9.161e-06	112	1761

## Sheet: day 28
#	Processes	pValue	Ratio
1	response to stress	1.04e-15	170	3539
2	metabolic process	1.565e-14	375	10682
3	response to other organism	1.196e-12	61	840
4	response to biotic stimulus	2.449e-12	62	877
5	primary metabolic process	3.993e-12	330	9328
6	defense response	1.255e-11	80	1351
7	positive regulation of adaptive immune response	3.835e-11	19	105
8	cellular metabolic process	9.449e-11	321	9203
9	multi-organism process	2.539e-10	85	1570
10	negative regulation of biological process	3.973e-10	159	3756
11	positive regulation of response to stimulus	7.609e-10	77	1392
12	response to bacterium	1.683e-09	44	603
13	response to stimulus	2.526e-09	297	8556
14	positive regulation of adaptive immune response based on somatic recombination of immune receptors built from immunoglobulin superfamily domains	3.424e-09	16	94
15	alcohol metabolic process	3.833e-09	46	665
16	regulation of response to stimulus	4.074e-09	126	2853
18	small molecule metabolic process	9.199e-09	124	2831
19	negative regulation of cellular process	1.561e-08	142	3413
20	regulation of transferase activity	2.479e-08	53	877
21	glucose metabolic process	3.485e-08	22	206
22	small molecule biosynthetic process	4.481e-08	33	425
23	positive regulation of biological process	4.527e-08	165	4208
24	protein metabolic process	4.539e-08	154	3853
25	regulation of kinase activity	5.797e-08	51	850
26	regulation of response to stress	6.046e-08	55	952
27	regulation of adaptive immune response	6.074e-08	19	161
28	response to organic substance	7.655e-08	117	2722
30	lipid metabolic process	9.798e-08	67	1283
31	positive regulation of immune response	1.065e-07	35	485
32	regulation of defense response	1.155e-07	40	601
33	immune system process	1.65e-07	92	2010
34	regulation of immune system process	2.277e-07	62	1177
36	defense response to bacterium	2.658e-07	22	231
37	cellular response to chemical stimulus	3.03e-07	96	2156
38	regulation of phosphorylation	4.566e-07	61	1174
39	positive regulation of immune system process	4.647e-07	44	732
40	monosaccharide metabolic process	4.831e-07	26	319
41	cellular protein metabolic process	5.361e-07	129	3201
42	digestion	6.298e-07	16	135
43	regulation of protein metabolic process	7.592e-07	83	1815
45	cellular process	9.539e-07	466	15610
46	regulation of catalytic activity	1.021e-06	99	2306
47	regulation of cell proliferation	1.306e-06	74	1578
48	cellular response to stress	1.451e-06	66	1355
49	regulation of phosphorus metabolic process	1.482e-06	63	1272
50	regulation of phosphate metabolic process	1.482e-06	63	1272
51	positive regulation of transferase activity	1.49e-06	38	615
52	hexose metabolic process	1.627e-06	22	257
53	positive regulation of kinase activity	1.766e-06	37	595
54	positive regulation of protein kinase activity	1.78e-06	36	571
55	regulation of adaptive immune response based on somatic recombination of immune receptors built from immunoglobulin superfamily domains	1.984e-06	16	147
56	regulation of protein phosphorylation	2.025e-06	56	1091
61	regulation of molecular function	2.804e-06	113	2794
62	regulation of protein kinase activity	2.874e-06	45	810
63	positive regulation of protein serine/threonine kinase activity	2.916e-06	24	308
64	regulation of immune response	3.032e-06	43	760
65	cellular ketone metabolic process	3.09e-06	50	944
66	antigen processing and presentation of exogenous peptide antigen	3.189e-06	15	135
67	cellular lipid metabolic process	3.278e-06	50	946
69	regulation of protein serine/threonine kinase activity	3.517e-06	32	492
70	carboxylic acid metabolic process	3.766e-06	49	924
71	oxoacid metabolic process	3.766e-06	49	924
72	regulation of protein modification process	4.169e-06	63	1313
73	hemopoiesis	4.523e-06	36	595
74	macromolecule metabolic process	4.696e-06	249	7432
76	antigen processing and presentation of exogenous antigen	5.02e-06	15	140
78	cellular carbohydrate metabolic process	5.09e-06	37	623
82	response to molecule of bacterial origin	6.619e-06	28	413
83	organic acid metabolic process	6.925e-06	49	945
85	immune response	8.09e-06	56	1143
86	regulation of response to external stimulus	8.307e-06	32	513
87	immune system development	8.707e-06	39	689
